# Supplementary material for: TRIM44, a Novel Prognostic Marker, Supports the Survival of Proteasome-Resistant Multiple Myeloma Cells
Source: Cells. 2024 Aug 26;13(17):1431. doi: 10.3390/cells13171431 (PMC11394402; doi:10.3390/cells13171431)
Supplement: Supplementary file 1 [file cells-13-01431-s001.zip]

Archive with 1 entries (1 files):
- cells-3112242-supplementary.pdf
